# Supplementary material for: High Positive Correlations between ANRIL and p16-CDKN2A/p15-CDKN2B/p14-ARF Gene Cluster Overexpression in Multi-Tumor Types Suggest Deregulated Activation of an ANRIL–ARF Bidirectional Promoter
Source: Noncoding RNA. 2019 Aug 21;5(3):44. doi: 10.3390/ncrna5030044 (PMC6789474; doi:10.3390/ncrna5030044)
Supplement: Supplementary file 1 [file ncrna-05-00044-s001.zip]

Archive with 23 entries (22 files):
- Supplemental Figure 1 ANRIL Drak Alsibai et al.pptx
- __MACOSX/
- __MACOSX/._Supplemental Figure 1 ANRIL Drak Alsibai et al.pptx
- Supplemental Figure 2C ANRIL Drak Alsibai et al.pptx
- __MACOSX/._Supplemental Figure 2C ANRIL Drak Alsibai et al.pptx
- Supplemental Figure 2D ANRIL Drak Alsibai et al.pptx
- __MACOSX/._Supplemental Figure 2D ANRIL Drak Alsibai et al.pptx
- Supplemental Figure 2B ANRIL Drak Alsibai et al.pptx
- __MACOSX/._Supplemental Figure 2B ANRIL Drak Alsibai et al.pptx
- Supplemental Table 1 ANRIL Drak Alsibai et al.xlsx
- __MACOSX/._Supplemental Table 1 ANRIL Drak Alsibai et al.xlsx
- Supplemental Figure 2E ANRIL Drak Alsibai et al.pptx
- __MACOSX/._Supplemental Figure 2E ANRIL Drak Alsibai et al.pptx
- Supplemental Figure 2F ANRIL Drak Alsibai et al.pptx
- __MACOSX/._Supplemental Figure 2F ANRIL Drak Alsibai et al.pptx
- Supplemental Figure 2A ANRIL Drak Alsibai et al.pptx
- __MACOSX/._Supplemental Figure 2A ANRIL Drak Alsibai et al.pptx
- Supplemental Table 2 ANRIL Drak Alsibai et al.xlsx
- __MACOSX/._Supplemental Table 2 ANRIL Drak Alsibai et al.xlsx
- Informed Consent Paper of Curie Institute.pdf
- __MACOSX/._Informed Consent Paper of Curie Institute.pdf
- Supplemental Table 3 ANRIL Drak Alsibai et al.xlsx
- __MACOSX/._Supplemental Table 3 ANRIL Drak Alsibai et al.xlsx
