# Supplementary material for: High Positive Correlations between ANRIL and p16-CDKN2A/p15-CDKN2B/p14-ARF Gene Cluster Overexpression in Multi-Tumor Types Suggest Deregulated Activation of an ANRIL–ARF Bidirectional Promoter
Source: Noncoding RNA. 2019 Aug 21;5(3):44. doi: 10.3390/ncrna5030044 (PMC6789474; doi:10.3390/ncrna5030044)
Supplement: Supplementary file 1 [file ncrna-05-00044-s001.zip › Supplemental Table 1 ANRIL Drak Alsibai et al.xlsx]

## Sheet: Sup Table 1
Supplemental table 1: Number of normal and tumoral samples for each tissue type
Tissue type	Number of normal tissues	Number of tumoral tissues	Subtypes of tumoral tissues	Number
Anal canal	17	48	NR
Head and neck	27	50	NR
Prostate	7	48	NR
Ovary	27	52	NR
Thyroid	9	31	NR
Cervix	14	37	NR
Skin	9	27	NR
Endometrium	8	29	NR
Colon	30	49	colon metastatic adenocarcinoma	25
			locally advanced colon adenocarcinoma	24
Lung	16	54	adenocarcinoma	38
			squamous cell carcinoma	16
Kidney	18	22	NR
Pancreas	11	22	NR
Liver	10	31	NR
Bladder	14	49	superficial urothelial carcinoma	25
			invasive urothelial carcinoma	24
Stomach	11	29	NR
Brain	21	50	low grade glioma (grade II)	25
			glioblastoma (grade IV)	25
Breast	11	96	triple negative breast carcinoma	24
			HR-ERBB2+ breast carcinoma	24
			HR+ERBB2- breast carcinoma	24
			HR+ERBB2+ breast carcinoma	24
NR : Non relevant
