# Supplementary material for: High Positive Correlations between ANRIL and p16-CDKN2A/p15-CDKN2B/p14-ARF Gene Cluster Overexpression in Multi-Tumor Types Suggest Deregulated Activation of an ANRIL–ARF Bidirectional Promoter
Source: Noncoding RNA. 2019 Aug 21;5(3):44. doi: 10.3390/ncrna5030044 (PMC6789474; doi:10.3390/ncrna5030044)
Supplement: Supplementary file 1 [file ncrna-05-00044-s001.zip › Supplemental Table 2 ANRIL Drak Alsibai et al.xlsx]

## Sheet: Feuil1
Supplemental Table 2 : Sequences of primers used for RT-qPCR
Gene Name	Alias	Gene ID	Sequence ID	Primer	Sequence (5' to 3')	Primer position on sequence ID	Corresponding exon
TBP		6908	NM_003194.5	Upper	TGCACAGGAGCCAAGAGTGAA	904-924	junction 5/6
TBP		6908	NM_003194.5	Lower	CACATCACAGCTCCCCACCA	1035-1016	6
RPLP0		6175	NM_001002.4	Upper	GGCGACCTGGAAGTCCAACT	95-114	2
RPLP0		6175	NM_001002.4	Lower	CCATCAGCACCACAGCCTTC	243-224	3
CDKN2A	ARF, p14	1029	NM_058195.3	Upper	GGTTTTCGTGGTTCACATCCC	223-243	1
CDKN2A	ARF, p14	1029	NM_058195.3	Lower	CCCATCATCATGACCTGGTCTT	367-346	junction 1/2
CDKN2B	p15	1030	NM_004936.4	Upper	GAATGCGCGAGGAGAACAAG	351-370	1
CDKN2B	p15	1030	NM_004936.4	Lower	CCATCATCATGACCTGGATCG	521-501	2
CDKN2A	p16	1029	NM_000077.4	Upper	CATGGAGCCTTCGGCTGACT	330-349	1
CDKN2A	p16	1029	NM_000077.4	Lower	CCATCATCATGACCTGGATCG	469-449	junction 1/2
CDKN2B-AS1	ANRIL	100048912	NR_003529.3	Upper	CCGGGGAGATCTATTTGGAATGTAT	1197-1221	6
CDKN2B-AS1	ANRIL	100048912	NR_003529.3	Lower	TGGTGAAACCCCGTCTCTACTGTTA	1271-1247	junction 6/7
