# Supplementary material for: High Positive Correlations between ANRIL and p16-CDKN2A/p15-CDKN2B/p14-ARF Gene Cluster Overexpression in Multi-Tumor Types Suggest Deregulated Activation of an ANRIL–ARF Bidirectional Promoter
Source: Noncoding RNA. 2019 Aug 21;5(3):44. doi: 10.3390/ncrna5030044 (PMC6789474; doi:10.3390/ncrna5030044)
Supplement: Supplementary file 1 [file ncrna-05-00044-s001.zip › Supplemental Table 3 ANRIL Drak Alsibai et al.xlsx]

## Sheet: Supplemental Table 3
Supplemental Table 3: Statistical analysis and correlation between ANRIL and CDKN2A (P14, P16) and CDKN2B (P15) mRNA expression levels in the TCGA series (RNA Seq data from cBioPortal).
Tumoral tissues	Nbr	CDKN2A (P14, P16)		CDKN2B (P15)
		r	p-value a	r	p-value a
Breast Invasive Carcinoma (TCGA, Provisional)	1100	+0.665	<0.0001	+0.350	<0.0001
Prostate Adenocarcinoma (TCGA, Provisional)	498	+0.415	<0.0001	+0.404	<0.0001
a Spearman's rank correlation
